# Supplementary material for: Targeted Mutations in the Fusion Peptide Region of La Crosse Virus Attenuate Neuroinvasion and Confer Protection against Encephalitis
Source: Viruses. 2022 Jul 2;14(7):1464. doi: 10.3390/v14071464 (PMC9317099; doi:10.3390/v14071464)
Supplement: Supplementary file 1 [file viruses-14-01464-s001.zip]

Archive with 1 entries (1 files):
- viruses-1686095-supplementary.pdf
